# Supplementary material for: Theoretical modelling of epigenetically modified DNA sequences
Source: F1000Res. 2015 May 6;4:52. Originally published 2015 Feb 24. [Version 2] doi: 10.12688/f1000research.6148.2 (PMC4582758; doi:10.12688/f1000research.6148.2)
Supplement: Data of theoretical modelling of epigenetically modified DNA sequences — Data file 1 Local base pair parameters for the central GC in d(GCG) and d(ACA) modifications. The shear, stretch and stagger parameters are measured in Å, and the buckle, propeller and opening parameters are measured in ˚. Data file 2 Base pair step and local helical parameters for the central GC in d(GCG) and d(ACA) modifications. The slide and X-displacement parameters are measured in Å, and the roll, twist and inclination parameters are measured in ˚. Data file 3 Comparison between the obtained base pair parameters for the d(GCG) using different levels of theory (DFT and the QM/MM with 2bps or 6bps in the high level layer). The shear, stretch and stagger parameters are measured in Å, and the buckle, propeller and opening parameters are measured in ˚. Data file 4 Comparison between the obtained base step parameters for the d(GCG) using different levels of theory (DFT and the QM/MM with 2bps or 6bps in the high level layer). The slide, shift and rise parameters are measured in Å, and the tilt, roll and twist parameters are measured in ˚. Data file 5 Values of local base pair parameters of central GC pair of d(GCG) obtained after energy minimization. The shear, stretch and stagger parameters are measured in Å, and the buckle, propeller and opening parameters are measured in ˚. Data file 6 Values of base pair step parameters of d(GCG), obtained after energy minimization. The shift, slide and rise parameters are measured in Å, and the tilt, roll and twist parameters are measured in °. Data file 7 Cartesian coordinates of key species. [file f1000research-4-6909-s0000.tgz › data_file_2.csv]

	C	5-mC	5-hC	5-fC	5-caC	Ideal
d(GCG)
Slide	0.12	0.49	0.39	0.4	0.52	0.47
Roll	2.6	8.6	3.5	1.5	4	1.7
Twist	37.9	38.1	38.1	36.8	38.2	35.9
Inclination	-3.8	-12.8	1.8	-0.4	-0.6	2.8
X-displacement	-0.2	-1.03	0.15	0.42	0.24	0.52
d(ACA)
Slide	0.07	1.26	1.33	1.96	1.95	0.47
Roll	2.6	-6.2	-4	-6.3	-5.7	1.7
Twist	42.9	43.3	43.7	44.3	44.2	35.9
Inclination	2.5	-11.4	-7.5	-10.3	-5.7	2.8
X-displacement	-0.08	2.24	2.15	2.88	2.87	0.52
ATTCGCG
Slide	0.07	0.18	0.12			0.47
Roll	-3.2	-2.3	-3			1.7
Twist	33.8	34	33.9			35.9
Inclination	-5.8	-5.8	-5.8			2.8
X-displacement	1	1	1.01			0.52
