# Supplementary material for: Theoretical modelling of epigenetically modified DNA sequences
Source: F1000Res. 2015 May 6;4:52. Originally published 2015 Feb 24. [Version 2] doi: 10.12688/f1000research.6148.2 (PMC4582758; doi:10.12688/f1000research.6148.2)
Supplement: Data of theoretical modelling of epigenetically modified DNA sequences — Data file 1 Local base pair parameters for the central GC in d(GCG) and d(ACA) modifications. The shear, stretch and stagger parameters are measured in Å, and the buckle, propeller and opening parameters are measured in ˚. Data file 2 Base pair step and local helical parameters for the central GC in d(GCG) and d(ACA) modifications. The slide and X-displacement parameters are measured in Å, and the roll, twist and inclination parameters are measured in ˚. Data file 3 Comparison between the obtained base pair parameters for the d(GCG) using different levels of theory (DFT and the QM/MM with 2bps or 6bps in the high level layer). The shear, stretch and stagger parameters are measured in Å, and the buckle, propeller and opening parameters are measured in ˚. Data file 4 Comparison between the obtained base step parameters for the d(GCG) using different levels of theory (DFT and the QM/MM with 2bps or 6bps in the high level layer). The slide, shift and rise parameters are measured in Å, and the tilt, roll and twist parameters are measured in ˚. Data file 5 Values of local base pair parameters of central GC pair of d(GCG) obtained after energy minimization. The shear, stretch and stagger parameters are measured in Å, and the buckle, propeller and opening parameters are measured in ˚. Data file 6 Values of base pair step parameters of d(GCG), obtained after energy minimization. The shift, slide and rise parameters are measured in Å, and the tilt, roll and twist parameters are measured in °. Data file 7 Cartesian coordinates of key species. [file f1000research-4-6909-s0000.tgz › data_file_6.csv]

Modification	Step	Shift	Slide	Rise	Tilt	Roll	Twist
WT	GC-CG	-0.054	0.492	3.371	-1.22	-2.569	37.991
	CG-GC	0.005	0.352	3.349	2.361	2.049	35.213
5-mC	GC-GC	-0.034	0.452	3.371	-1.153	-2.069	37.474
	CG-CG	0.019	0.369	3.321	1.923	2.424	35.002
5-hmC	GC-GC	0.119	0.508	3.517	0.1	-0.41	38.472
	CG-CG	0.069	0.388	3.13	2.392	1.358	33.808
