# Supplementary material for: Theoretical modelling of epigenetically modified DNA sequences
Source: F1000Res. 2015 May 6;4:52. Originally published 2015 Feb 24. [Version 2] doi: 10.12688/f1000research.6148.2 (PMC4582758; doi:10.12688/f1000research.6148.2)
Supplement: Data of theoretical modelling of epigenetically modified DNA sequences — Data file 1 Local base pair parameters for the central GC in d(GCG) and d(ACA) modifications. The shear, stretch and stagger parameters are measured in Å, and the buckle, propeller and opening parameters are measured in ˚. Data file 2 Base pair step and local helical parameters for the central GC in d(GCG) and d(ACA) modifications. The slide and X-displacement parameters are measured in Å, and the roll, twist and inclination parameters are measured in ˚. Data file 3 Comparison between the obtained base pair parameters for the d(GCG) using different levels of theory (DFT and the QM/MM with 2bps or 6bps in the high level layer). The shear, stretch and stagger parameters are measured in Å, and the buckle, propeller and opening parameters are measured in ˚. Data file 4 Comparison between the obtained base step parameters for the d(GCG) using different levels of theory (DFT and the QM/MM with 2bps or 6bps in the high level layer). The slide, shift and rise parameters are measured in Å, and the tilt, roll and twist parameters are measured in ˚. Data file 5 Values of local base pair parameters of central GC pair of d(GCG) obtained after energy minimization. The shear, stretch and stagger parameters are measured in Å, and the buckle, propeller and opening parameters are measured in ˚. Data file 6 Values of base pair step parameters of d(GCG), obtained after energy minimization. The shift, slide and rise parameters are measured in Å, and the tilt, roll and twist parameters are measured in °. Data file 7 Cartesian coordinates of key species. [file f1000research-4-6909-s0000.tgz › data_file_7.csv]

Cartesian Coordinates of Key Species
Hbond Dimers
CG
N -0.438932 4.424815 -0.234526
C -0.211059 3.026526 -0.185246
O 0.962322 2.623435 -0.150058
N -1.304536 2.219284 -0.179645
C -2.551608 2.728267 -0.214014
N -3.573412 1.865511 -0.200002
C -2.783862 4.152222 -0.265476
C -1.691016 4.962473 -0.273724
H -3.402305 0.823475 -0.141810
H -4.524849 2.213162 -0.216465
H -3.789337 4.565464 -0.295464
H -1.755051 6.049679 -0.310303
H 0.392861 5.009683 -0.238714
N -0.433935 -4.543941 0.199779
C -1.776744 -4.911578 0.246394
N -2.588831 -3.880304 0.181014
C -1.749126 -2.778454 0.086302
C -2.038317 -1.381638 -0.009766
O -3.151705 -0.816774 -0.030935
N -0.856170 -0.612582 -0.085274
C 0.430013 -1.107437 -0.071360
N 1.432792 -0.205988 -0.179990
N 0.713170 -2.407367 0.023141
C -0.396150 -3.170119 0.096044
H -2.079855 -5.951787 0.328519
H -0.997869 0.427044 -0.139256
H 2.373936 -0.568386 -0.091366
H 1.270026 0.814442 -0.154946
H 0.379414 -5.150669 0.231706
mCG
N 3.914968 1.462430 -0.049002
C 2.503241 1.488877 -0.034089
O 1.929103 2.590935 -0.051620
N 1.867495 0.288243 -0.001341
C 2.552985 -0.870186 0.012039
N 1.843078 -2.004459 0.040103
C 4.005459 -0.912282 -0.001744
C 4.630005 0.299046 -0.032866
H 0.785594 -1.980765 0.034543
H 2.318643 -2.898590 0.044721
H 5.716071 0.397400 -0.046461
H 4.376998 2.367871 -0.073204
C 4.755869 -2.211683 0.016090
H 4.525138 -2.801778 0.918228
H 4.511863 -2.834399 -0.860329
H 5.840011 -2.038570 0.004672
N -4.960437 0.179844 -0.032279
C -5.132533 -1.202428 -0.050428
N -3.992925 -1.856917 -0.037036
C -3.020139 -0.866301 -0.008291
C -1.593154 -0.950471 0.013612
O -0.874264 -1.971666 0.011598
N -0.999112 0.330377 0.039361
C -1.674386 1.532041 0.044380
N -0.922720 2.654756 0.093529
N -3.005168 1.624142 0.019856
C -3.602742 0.416099 -0.004613
H -6.121066 -1.652933 -0.073313
H 0.052151 0.340164 0.039975
H -1.421602 3.533356 0.030653
H 0.109763 2.639946 0.028674
H -5.678898 0.897092 -0.035813
hCG
N 3.519806 1.939222 -0.182579
C 2.111173 1.846868 -0.056101
O 1.446857 2.894427 -0.107252
N 1.586056 0.603602 0.094759
C 2.369495 -0.490484 0.136999
N 1.782707 -1.686576 0.235255
C 3.821006 -0.393615 0.104756
C 4.336959 0.854053 -0.081834
H 0.732145 -1.761004 0.198603
H 2.357440 -2.503682 0.037241
H 5.409935 1.041934 -0.140262
H 3.893506 2.876113 -0.311463
C 4.696208 -1.579442 0.358136
H 4.509436 -1.963120 1.379710
H 5.755663 -1.273564 0.297368
O 4.400143 -2.614015 -0.609624
H 4.894266 -3.411419 -0.349209
N -5.205469 -0.110505 -0.105807
C -5.255740 -1.502500 -0.107665
N -4.064283 -2.054233 -0.047701
C -3.183127 -0.981993 -0.003376
C -1.754715 -0.941252 0.063429
O -0.948955 -1.892766 0.099020
N -1.277434 0.389035 0.087547
C -2.054917 1.525944 0.054635
N -1.406786 2.712826 0.123309
N -3.386527 1.500663 -0.014089
C -3.875156 0.244007 -0.038319
H -6.199850 -2.038294 -0.155187
H -0.232485 0.490619 0.116641
H -1.978123 3.538630 -0.007804
H -0.379416 2.786256 0.034063
H -5.983149 0.540984 -0.143057
fCG
N 3.648371 1.842841 -0.072583
C 2.213019 1.768196 -0.054003
O 1.591585 2.837603 -0.078848
N 1.658655 0.537105 -0.011188
C 2.410815 -0.583577 0.008547
N 1.804839 -1.760749 0.041657
C 3.873118 -0.510580 -0.006732
C 4.428240 0.747486 -0.048832
H 0.748801 -1.818995 0.038743
H 2.401979 -2.591798 0.055842
H 5.509967 0.898509 -0.064471
H 4.039534 2.782475 -0.104470
C 4.748509 -1.672437 0.015378
H 5.840622 -1.430163 -0.001527
O 4.375456 -2.844661 0.050238
N -5.153325 -0.048290 -0.043787
C -5.224154 -1.438969 -0.076061
N -4.040095 -2.008893 -0.059530
C -3.142596 -0.950983 -0.013597
C -1.713246 -0.931929 0.017349
O -0.919344 -1.894034 0.009704
N -1.216556 0.391143 0.060243
C -1.977501 1.539125 0.071706
N -1.309787 2.716211 0.149024
N -3.308995 1.534521 0.036954
C -3.817222 0.285379 -0.002774
H -6.176855 -1.960142 -0.111134
H -0.172887 0.474370 0.060637
H -1.870049 3.554227 0.053380
H -0.287363 2.776063 0.043145
H -5.922324 0.614569 -0.045785
caCG
N 2.139399 9.939610 -0.397976
C 0.988419 10.581160 -0.549883
N -0.177991 9.874589 -0.606372
C -1.359520 10.511436 -0.768856
N -1.341869 11.912483 -0.873254
C -0.182356 12.641705 -0.814023
C 1.020188 12.031825 -0.651328
O -2.476130 9.936976 -0.833481
C 2.308986 12.885000 -0.591472
O 2.151501 14.122885 -0.694507
O 3.393884 12.227935 -0.445335
H 2.169064 8.909455 -0.335506
H 2.955739 10.613798 -0.372869
H -0.239023 13.727854 -0.900060
H -2.247192 12.357454 -0.994580
H 1.477871 1.817693 -0.049928
H -0.199622 8.104875 -0.432771
H -3.438056 6.740844 -0.532493
H -2.497863 8.255362 -0.602443
H -1.046857 2.393914 -0.181427
C -0.453167 4.441082 -0.249205
N -0.290703 3.070355 -0.181491
C 1.079658 2.827134 -0.111791
N 1.790877 3.932818 -0.130848
C 0.854231 4.956117 -0.216740
N -1.627894 5.095684 -0.327694
C -1.464551 6.425583 -0.378138
N -0.234407 7.042338 -0.359180
C 1.018831 6.384887 -0.275986
O 2.071635 7.039386 -0.262200
N -2.553334 7.222374 -0.428645
Stacked dimers
CG
N -1.383742 -2.694055 -1.548445
C -1.128237 -1.309382 -1.753038
O 0.026327 -0.967417 -2.034645
N -2.175058 -0.454756 -1.577223
C -3.357368 -0.925706 -1.185056
N -4.355587 -0.012529 -1.017512
C -3.628873 -2.315402 -0.958434
C -2.589479 -3.171330 -1.135604
H -2.655822 -4.238193 -0.952479
H -4.589577 -2.665040 -0.603768
H -5.103542 -0.256819 -0.380607
H -4.036931 0.947961 -0.956578
H -0.577756 -3.304526 -1.623705
N -0.748512 -4.557551 2.208663
C -2.077628 -4.638711 2.604291
N -2.705798 -3.489163 2.510565
C -1.746579 -2.604066 2.040771
C -1.858346 -1.215103 1.693904
O -2.809591 -0.444920 1.767784
N -0.601603 -0.751342 1.174278
C 0.534119 -1.496768 0.970132
N 1.605557 -0.841820 0.404693
N 0.632169 -2.770024 1.315115
C -0.521126 -3.249756 1.840128
H -2.510133 -5.568196 2.948099
H -0.616327 0.213519 0.853236
H 1.344241 -0.330574 -0.441776
H 2.357363 -1.496285 0.208984
H -0.053027 -5.293409 2.217094
mCG
C -0.961717 -3.120861 1.777715
N -1.139322 -4.454029 2.068678
C -2.410314 -4.581885 2.615794
N -3.047213 -3.436077 2.691658
C -2.153561 -2.505673 2.182924
N 0.104277 -2.592701 1.132167
C -0.034183 -1.298046 0.909907
N -1.117301 -0.575711 1.357184
C -2.316893 -1.104175 1.934355
O -3.282580 -0.361526 2.111855
N 0.934315 -0.599765 0.230486
N -1.554515 -0.702553 -1.800904
C -0.810747 -1.795119 -2.169212
N -1.421987 -3.061564 -1.968612
C -2.641559 -3.220730 -1.385453
C -3.383826 -2.142405 -1.007242
C -2.763294 -0.865288 -1.264580
O 0.335799 -1.750950 -2.614488
N -3.455859 0.270497 -0.956486
H -2.981658 -4.241856 -1.242291
C -4.737265 -2.269498 -0.364488
H -4.100603 0.236518 -0.173785
H -2.931612 1.131987 -1.055171
H -0.848338 -3.863671 -2.202710
H -2.793627 -5.539139 2.940936
H -1.163397 0.414867 1.137831
H 0.561222 0.055678 -0.455476
H 1.592708 -1.230810 -0.218298
H -0.453030 -5.182619 1.915366
H -5.026588 -3.321599 -0.293880
H -4.738539 -1.859978 0.652770
H -5.501514 -1.742254 -0.948686
hCG
C -0.525172 -3.376069 2.043021
N -0.281080 -4.615757 2.587333
C -1.458427 -5.025516 3.201618
N -2.427655 -4.148491 3.084653
C -1.864751 -3.106251 2.362923
N 0.349345 -2.644565 1.319232
C -0.166881 -1.495873 0.913288
N -1.454496 -1.106004 1.223494
C -2.429026 -1.869251 1.928547
O -3.570874 -1.416522 2.079184
N 0.581926 -0.609395 0.186384
N -1.521099 -0.617235 -1.964331
C -0.962139 -1.852190 -2.194716
N -1.774899 -2.975913 -1.869191
C -3.062962 -2.869593 -1.441819
C -3.652672 -1.649493 -1.308431
C -2.791867 -0.518159 -1.570246
O 0.184403 -2.038900 -2.591458
N -3.288514 0.723419 -1.357470
H -3.579714 -3.798857 -1.221074
C -5.094123 -1.478980 -0.890986
H -4.150188 0.806510 -0.814638
H -2.686253 1.517459 -1.529575
H -1.330652 -3.882353 -1.963740
H -1.526966 -5.975007 3.714450
H -1.775165 -0.193847 0.909135
H 0.068638 -0.142404 -0.568688
H 1.434537 -1.038166 -0.161203
H 0.602365 -5.109267 2.548084
H -5.498358 -2.452400 -0.580591
O -5.265277 -0.495967 0.141377
H -5.695651 -1.116541 -1.732351
H -4.727030 -0.792286 0.919728
fCG
C -0.522058 -3.334851 1.841697
N -0.660993 -4.660762 2.186465
C -1.997958 -4.855774 2.508712
N -2.712387 -3.759150 2.393675
C -1.805270 -2.791535 1.984423
N 0.614166 -2.756933 1.384303
C 0.437416 -1.485934 1.061572
N -0.761067 -0.834080 1.219069
C -2.002403 -1.399771 1.682297
O -3.002297 -0.696999 1.746157
N 1.490405 -0.744184 0.578922
N -2.029007 -0.350902 -1.790440
C -1.087326 -1.326404 -1.776289
N -1.524997 -2.659648 -1.441946
C -2.775806 -2.934219 -1.030618
C -3.734176 -1.950859 -1.029387
C -3.289777 -0.629962 -1.450517
O 0.115154 -1.172977 -1.996590
N -4.193937 0.356536 -1.491306
H -2.986612 -3.946317 -0.697400
C -5.069906 -2.244345 -0.539482
H -5.130708 0.161516 -1.132986
H -3.874969 1.294107 -1.696373
H -0.787809 -3.355515 -1.386941
H -2.372080 -5.821866 2.817833
H -0.825032 0.146942 0.959008
H 1.251754 -0.192254 -0.245241
H 2.289991 -1.341427 0.389910
H 0.089872 -5.339958 2.212253
H -5.213136 -3.280070 -0.170314
O -6.003506 -1.441325 -0.511004
caCG
C -0.261597 -3.259667 2.016378
N -0.003837 -4.561387 2.391219
C -1.051677 -4.957856 3.212800
N -1.939585 -4.008704 3.395736
C -1.467126 -2.937645 2.650001
N 0.507762 -2.521047 1.185260
C -0.022332 -1.332886 0.936749
N -1.190407 -0.901551 1.519199
C -2.020532 -1.623873 2.449320
O -3.007940 -1.084828 2.928957
N 0.609410 -0.454724 0.084857
N -1.617041 -0.737153 -1.730562
C -1.062484 -1.959974 -1.988807
N -1.901276 -3.087683 -1.811403
C -3.235251 -2.992037 -1.531930
C -3.817910 -1.780887 -1.331530
C -2.920589 -0.649432 -1.396811
O 0.116479 -2.145481 -2.325741
N -3.433743 0.550154 -1.073318
H -3.823494 -3.903415 -1.484774
C -5.339257 -1.674911 -1.114776
H -4.490916 0.495561 -0.965070
H -2.895114 1.376880 -1.297707
H -1.457065 -3.986647 -1.956148
H -1.095295 -5.952670 3.634852
H -1.565285 0.005175 1.252403
H -0.065777 -0.039933 -0.577063
H 1.294936 -0.968005 -0.466881
H 0.785946 -5.109961 2.076732
O -5.973831 -2.749910 -1.144065
O -5.789314 -0.487902 -0.953915
GCG trimers
GCG
O -6.512174 -5.079460 5.637542
C -7.165177 -3.807971 5.779930
C -6.879551 -2.861798 4.606161
O -5.443477 -2.631245 4.549087
C -7.281208 -3.411421 3.209057
O -7.786901 -2.282969 2.459760
C -5.945728 -3.879687 2.617610
C -5.019846 -2.794383 3.168224
N -3.602983 -3.067252 3.154842
C -2.942212 -4.273758 3.378921
N -1.635800 -4.138280 3.492860
C -1.415009 -2.773506 3.344705
C -0.211549 -2.003016 3.421980
O 0.950423 -2.420294 3.647749
N -0.448642 -0.627918 3.219707
C -1.692509 -0.058929 3.021221
N -1.744657 1.290593 2.903797
N -2.827706 -0.766070 2.984502
C -2.622303 -2.087685 3.145387
H -5.560144 -4.889006 5.608640
H -6.857962 -3.317172 6.719424
H -8.243653 -4.012504 5.826650
H -7.393560 -1.902826 4.779326
H -8.034402 -4.208984 3.273496
H -5.976615 -3.920341 1.526840
H -5.687080 -4.861122 3.034824
H -5.165055 -1.849279 2.626889
H -3.486072 -5.210473 3.429501
H 0.391031 0.004692 3.250359
H -2.603164 1.652728 2.505803
H -0.888798 1.846883 2.756383
P -8.649361 -2.483656 1.056878
O -10.102157 -2.813648 1.394450
O -7.944422 -3.425995 0.083700
O -8.484800 -0.960859 0.448624
C -8.426812 0.245972 1.243354
C -7.337905 1.168986 0.693085
O -6.026222 0.583458 0.901823
C -7.448579 1.439559 -0.826425
O -6.956303 2.782970 -1.065110
C -6.472905 0.423092 -1.422018
C -5.351861 0.475765 -0.377056
N -4.446425 -0.673417 -0.340679
C -3.034787 -0.463816 -0.232143
O -2.592217 0.703781 -0.181948
N -2.216620 -1.551215 -0.193729
C -2.723032 -2.800372 -0.207528
N -1.868935 -3.832995 -0.146666
C -4.140270 -3.036858 -0.265459
C -4.958373 -1.947869 -0.314931
H -8.206596 0.010127 2.292152
H -9.397278 0.763878 1.179154
H -7.398175 2.120483 1.245419
H -8.478191 1.322518 -1.190050
H -6.126448 0.699972 -2.420378
H -6.955163 -0.561031 -1.444003
H -4.723466 1.357503 -0.538193
H -0.846906 -3.688775 -0.087505
H -2.233022 -4.776600 -0.139504
H -4.547047 -4.043660 -0.242841
H -6.042104 -2.047056 -0.312680
P -7.568382 3.665101 -2.332242
O -8.866198 4.350205 -1.908421
O -7.605066 2.840448 -3.615299
O -6.322599 4.734496 -2.499603
C -5.788333 5.464999 -1.371668
C -4.297577 5.712518 -1.599898
O -3.564605 4.459648 -1.550913
C -3.950892 6.369718 -2.953045
O -2.834501 7.255861 -2.724930
C -3.567803 5.168118 -3.825215
C -2.909529 4.217348 -2.812355
N -3.033411 2.809040 -3.161586
C -4.200700 2.119201 -3.479238
N -3.999800 0.833312 -3.697797
C -2.634290 0.658466 -3.515233
C -1.827652 -0.519667 -3.574499
O -2.199317 -1.696411 -3.815049
N -0.469737 -0.242358 -3.316638
C 0.046574 1.012539 -3.043469
N 1.390537 1.102520 -2.914078
N -0.706285 2.113652 -2.945099
C -2.013451 1.873069 -3.174453
H -5.916206 4.891127 -0.443761
H -6.308143 6.432039 -1.278194
H -3.944949 6.352173 -0.775229
H -4.804189 6.929517 -3.364968
H -2.583096 7.631544 -3.583856
H -2.888540 5.431473 -4.646227
H -4.478196 4.713455 -4.233972
H -1.833075 4.411487 -2.709426
H -5.160575 2.621822 -3.522220
H 0.179234 -1.065721 -3.308254
H 1.746493 1.943163 -2.477640
H 1.981442 0.257675 -2.903524
O 6.720829 -5.723424 -5.042021
C 7.301370 -4.433438 -5.292130
C 6.870931 -3.382537 -4.261816
O 5.424946 -3.245564 -4.330002
C 7.201604 -3.740199 -2.782482
O 7.666019 -2.522864 -2.155080
C 5.841295 -4.153629 -2.201312
C 4.932901 -3.185522 -2.962775
N 3.499295 -3.436902 -2.985255
C 2.617419 -2.312439 -3.085905
O 3.099105 -1.159097 -3.046437
N 1.284456 -2.541490 -3.213875
C 0.793389 -3.797845 -3.260136
N -0.531244 -3.946782 -3.410853
C 1.655827 -4.945744 -3.165472
C 2.993382 -4.712477 -3.041888
H 5.758813 -5.592562 -5.076818
H 7.039683 -4.077379 -6.303685
H 8.390631 -4.565911 -5.237314
H 7.341115 -2.417646 -4.511588
H 7.960579 -4.531366 -2.709246
H 5.794851 -4.028595 -1.116003
H 5.647710 -5.198699 -2.476105
H 5.066846 -2.171493 -2.569550
H -1.148480 -3.122217 -3.515266
H -0.931425 -4.875651 -3.422991
H 1.262930 -5.958328 -3.194900
H 3.711280 -5.523764 -2.974177
P 8.580033 -2.588140 -0.771162
O 10.026470 -2.927557 -1.127437
O 7.918107 -3.449200 0.301100
O 8.405766 -1.019764 -0.297111
C 8.447275 0.104915 -1.204598
C 7.429232 1.148929 -0.744901
O 6.079022 0.645586 -0.911641
C 7.553481 1.531938 0.745969
O 7.092842 2.900234 0.875582
C 6.559221 0.584672 1.415297
C 5.427741 0.567755 0.380920
N 4.582453 -0.609137 0.415468
C 4.979727 -1.944651 0.444606
N 3.965793 -2.785764 0.365361
C 2.841629 -1.972709 0.262917
C 1.455817 -2.299326 0.118064
O 0.934990 -3.440390 0.073187
N 0.649959 -1.147623 0.021870
C 1.113678 0.154550 0.085489
N 0.195116 1.135030 0.026663
N 2.410575 0.469764 0.200650
C 3.203075 -0.615424 0.282424
H 8.202744 -0.210587 -2.227218
H 9.454774 0.551677 -1.188871
H 7.556325 2.042564 -1.375804
H 8.581739 1.421158 1.116745
H 6.237264 0.956917 2.388351
H 7.006975 -0.410897 1.513014
H 4.758464 1.429619 0.507534
H 6.028205 -2.223918 0.503941
H -0.382362 -1.298712 -0.063505
H 0.516120 2.072161 0.231080
H -0.818284 0.969030 -0.073088
P 7.571774 3.827770 2.167163
O 8.937464 4.446414 1.876842
O 7.420402 3.077338 3.486612
O 6.361262 4.953984 2.126194
C 5.914434 5.563185 0.891610
C 4.406897 5.811624 0.957031
O 3.699970 4.547119 1.043709
C 3.932180 6.663041 2.156930
O 2.868893 7.515702 1.682090
C 3.430847 5.610965 3.153144
C 2.874608 4.521477 2.223783
N 2.914522 3.170289 2.803674
C 1.739867 2.362204 2.862894
O 0.642274 2.842040 2.492674
N 1.851421 1.090140 3.333066
C 3.039737 0.603948 3.749785
N 3.100183 -0.682816 4.133392
C 4.215125 1.428385 3.782176
C 4.111381 2.686020 3.266787
H 6.129277 4.907546 0.037639
H 6.432420 6.525744 0.752769
H 4.119812 6.312393 0.018150
H 4.751114 7.270157 2.570755
H 2.547175 8.028017 2.440986
H 2.665288 5.996819 3.838215
H 4.280156 5.232006 3.735279
H 1.830797 4.712361 1.955494
H 2.298348 -1.320950 3.978143
H 3.996457 -1.074133 4.393733
H 5.163639 1.055093 4.156111
H 4.969940 3.346085 3.178553
Na 9.833024 3.470252 4.089621
Na 9.951912 -4.959691 0.435822
Na -9.980825 -4.931180 -0.046678
Na -10.079934 3.246559 -3.894746
GmCG
O -6.181196 -4.905525 5.600392
C -6.955958 -3.716707 5.821329
C -6.841232 -2.704384 4.674063
O -5.440156 -2.335292 4.523389
C -7.291597 -3.228032 3.290153
O -7.839177 -2.091403 2.582965
C -5.974977 -3.664490 2.639943
C -5.039002 -2.566928 3.145123
N -3.624565 -2.871237 3.129221
C -2.985575 -4.085741 3.375667
N -1.677685 -3.970601 3.500379
C -1.433346 -2.610851 3.344881
C -0.217885 -1.858151 3.428186
O 0.937570 -2.285825 3.668373
N -0.435542 -0.482541 3.210598
C -1.667575 0.102999 2.986985
N -1.687379 1.456214 2.848295
N -2.811680 -0.584732 2.951105
C -2.628068 -1.908563 3.122920
H -5.254495 -4.616735 5.547783
H -6.648244 -3.223013 6.759130
H -8.003241 -4.035665 5.917948
H -7.423510 -1.807131 4.937316
H -8.033805 -4.035413 3.367956
H -6.054368 -3.694691 1.552867
H -5.685487 -4.646735 3.033750
H -5.167264 -1.640382 2.569983
H -3.542109 -5.015003 3.426069
H 0.408499 0.141963 3.247414
H -2.499457 1.803944 2.349275
H -0.800335 1.941501 2.644922
P -8.722549 -2.278788 1.190633
O -10.175725 -2.593073 1.544152
O -8.046582 -3.226604 0.201546
O -8.554399 -0.757133 0.581771
C -8.396546 0.447709 1.364989
C -7.276097 1.301571 0.770400
O -5.991219 0.652596 0.957773
C -7.420166 1.549352 -0.750551
O -6.923823 2.885411 -1.021840
C -6.483493 0.499350 -1.352500
C -5.339226 0.532018 -0.332870
N -4.438657 -0.620237 -0.306618
C -3.034417 -0.408835 -0.171363
O -2.592689 0.759209 -0.080874
N -2.216789 -1.495453 -0.151140
C -2.715445 -2.744736 -0.240389
N -1.847517 -3.768824 -0.197586
C -4.134306 -3.002334 -0.365505
C -4.942187 -1.899604 -0.366955
H -8.155903 0.210466 2.408798
H -9.338001 1.019685 1.326403
H -7.272590 2.264996 1.306027
H -8.461195 1.443325 -1.084995
H -6.153930 0.751806 -2.362214
H -6.997511 -0.468871 -1.350189
H -4.704280 1.406807 -0.506552
H -0.828270 -3.617409 -0.096281
H -2.189878 -4.717197 -0.269176
H -6.025323 -2.002122 -0.397763
P -7.452195 3.702243 -2.369535
O -8.673670 4.546533 -2.008552
O -7.572949 2.778037 -3.575309
O -6.114706 4.635239 -2.628942
C -5.574828 5.479605 -1.587307
C -4.095064 5.741234 -1.869645
O -3.334370 4.508662 -1.758545
C -3.794836 6.311672 -3.271500
O -2.671172 7.207153 -3.136323
C -3.445276 5.054309 -4.078372
C -2.754402 4.161868 -3.032706
N -2.920770 2.734856 -3.272472
C -4.110678 2.047055 -3.499740
N -3.939404 0.745695 -3.635420
C -2.571532 0.557090 -3.489063
C -1.787349 -0.637684 -3.501929
O -2.185469 -1.819293 -3.661237
N -0.416885 -0.369594 -3.303466
C 0.129962 0.890217 -3.134095
N 1.480755 0.960966 -3.047814
N -0.598517 2.010899 -3.096996
C -1.917367 1.780905 -3.261025
H -5.665901 4.987442 -0.608425
H -6.118109 6.438619 -1.566382
H -3.732698 6.438764 -1.097642
H -4.662365 6.846232 -3.688369
H -2.445390 7.526812 -4.024661
H -2.792552 5.261346 -4.936384
H -4.370679 4.582045 -4.428643
H -1.670330 4.335200 -2.996531
H -5.062371 2.565233 -3.536587
H 0.219392 -1.201645 -3.260377
H 1.857124 1.812283 -2.650009
H 2.048212 0.102849 -2.971606
O 6.609542 -6.141206 -4.649412
C 7.242918 -4.911759 -5.037568
C 6.883179 -3.743085 -4.115405
O 5.443638 -3.539832 -4.183592
C 7.216770 -3.968480 -2.614818
O 7.700618 -2.706446 -2.100153
C 5.853065 -4.304239 -1.993914
C 4.959097 -3.377905 -2.822332
N 3.520045 -3.603779 -2.824943
C 2.658611 -2.472983 -3.008803
O 3.162232 -1.329416 -3.068430
N 1.320046 -2.684211 -3.112874
C 0.805526 -3.931171 -3.063460
N -0.522773 -4.067898 -3.193948
C 1.647843 -5.086353 -2.897757
C 2.990299 -4.870553 -2.796047
H 5.651811 -5.976127 -4.696165
H 6.971452 -4.645372 -6.073903
H 8.326682 -5.087799 -4.990847
H 7.400319 -2.836312 -4.469226
H 7.963891 -4.762219 -2.474498
H 5.814760 -4.090152 -0.922948
H 5.637351 -5.364251 -2.179808
H 5.106716 -2.341153 -2.501514
H -1.133614 -3.241853 -3.316769
H -0.939812 -4.986081 -3.115398
H 1.235913 -6.091140 -2.858815
H 3.692793 -5.689709 -2.678099
P 8.624213 -2.657465 -0.719144
O 10.093419 -2.867520 -1.079643
O 8.044942 -3.545246 0.377321
O 8.300918 -1.102021 -0.281227
C 8.406817 0.006407 -1.203095
C 7.444717 1.117065 -0.773811
O 6.065345 0.688507 -0.917166
C 7.589912 1.558743 0.696622
O 7.159767 2.941424 0.765259
C 6.570619 0.671595 1.411646
C 5.430187 0.630270 0.385271
N 4.582528 -0.545908 0.455855
C 4.974954 -1.881972 0.518211
N 3.959238 -2.722257 0.452920
C 2.837806 -1.908795 0.328063
C 1.452019 -2.235926 0.184879
O 0.929675 -3.377759 0.161233
N 0.646748 -1.086295 0.063921
C 1.112945 0.216319 0.102548
N 0.195927 1.196989 0.007010
N 2.410136 0.532423 0.215441
C 3.202509 -0.551697 0.321189
H 8.143389 -0.313316 -2.220807
H 9.438355 0.395174 -1.195293
H 7.612215 1.974162 -1.444609
H 8.617648 1.443024 1.068552
H 6.261274 1.104250 2.363596
H 6.988300 -0.329194 1.566095
H 4.757571 1.491268 0.495165
H 6.021501 -2.162140 0.589987
H -0.387966 -1.240150 -0.016358
H 0.510956 2.133561 0.226695
H -0.819252 1.019696 -0.053996
P 7.660171 3.921314 2.009855
O 8.984734 4.582981 1.636894
O 7.589778 3.205294 3.354348
O 6.407657 5.001144 1.988188
C 5.954242 5.607768 0.754858
C 4.455072 5.888348 0.848357
O 3.727167 4.639744 0.984978
C 4.026389 6.783683 2.033021
O 2.965354 7.638702 1.557754
C 3.534512 5.768221 3.072776
C 2.940988 4.655764 2.191402
N 2.967201 3.311668 2.795059
C 1.780057 2.521197 2.843433
O 0.702773 3.008920 2.427601
N 1.858844 1.258185 3.348522
C 3.027707 0.766625 3.808947
N 3.055820 -0.504980 4.250031
C 4.219392 1.567444 3.833830
C 4.149770 2.812478 3.282004
H 6.133254 4.934841 -0.094599
H 6.493229 6.554987 0.589879
H 4.153897 6.367518 -0.097578
H 4.865117 7.389815 2.408501
H 2.673107 8.182832 2.306662
H 2.789316 6.187887 3.760904
H 4.392326 5.402624 3.649891
H 1.892948 4.855789 1.946745
H 2.264297 -1.148287 4.072220
H 3.946282 -0.903956 4.519671
H 5.154932 1.181268 4.227494
H 5.025622 3.447012 3.179375
C -4.683293 -4.401516 -0.496870
H -4.400750 -5.029413 0.364563
H -5.778975 -4.374381 -0.556807
H -4.294795 -4.891807 -1.405136
Na 10.039063 3.727117 3.808439
Na 10.201576 -4.896994 0.477743
Na -10.104698 -4.693656 0.074476
Na -10.022643 3.467596 -3.871902
GhCG
O 6.581537 -5.167033 -5.244125
C 7.201876 -3.897856 -5.508787
C 6.849352 -2.836332 -4.466972
O 5.404869 -2.700756 -4.406842
C 7.306967 -3.166606 -3.015181
O 7.721268 -1.921463 -2.412163
C 6.010497 -3.619432 -2.330764
C 5.021240 -2.666938 -3.005515
N 3.615403 -2.978176 -2.913533
C 2.981270 -4.208973 -3.083869
N 1.675265 -4.106645 -3.228402
C 1.425190 -2.738806 -3.172011
C 0.212035 -1.995764 -3.334933
O -0.936177 -2.444582 -3.572597
N 0.423720 -0.605336 -3.221945
C 1.653180 -0.002384 -3.038729
N 1.685565 1.353142 -3.025262
N 2.797812 -0.686170 -2.928113
C 2.615428 -2.018253 -2.992397
H 5.636381 -4.973895 -5.072402
H 6.928974 -3.536632 -6.516530
H 8.290553 -4.058008 -5.476169
H 7.303813 -1.880791 -4.775041
H 8.102916 -3.922315 -2.986674
H 6.058781 -3.509600 -1.244089
H 5.791728 -4.666766 -2.583366
H 5.140352 -1.648426 -2.611186
H 3.543311 -5.137077 -3.065923
H -0.423671 0.011536 -3.308745
H 2.534194 1.747227 -2.634873
H 0.822590 1.908613 -2.906029
P 9.064297 -1.780195 -1.446776
O 10.293329 -1.509685 -2.316012
O 9.164196 -2.917426 -0.437333
O 8.597990 -0.426518 -0.624844
C 8.186002 0.763672 -1.344521
C 7.024075 1.438515 -0.620232
O 5.808601 0.662900 -0.765021
C 7.253276 1.613815 0.903971
O 6.706028 2.898863 1.285855
C 6.411603 0.481902 1.504347
C 5.212225 0.513664 0.547919
N 4.310966 -0.637956 0.524668
C 2.918054 -0.427570 0.286196
O 2.486923 0.737155 0.143509
N 2.102122 -1.513028 0.232420
C 2.584522 -2.762021 0.373448
N 1.718387 -3.783064 0.284216
C 3.990253 -3.014142 0.600009
C 4.800389 -1.915188 0.647880
H 7.880489 0.524472 -2.372316
H 9.033418 1.468127 -1.372051
H 6.882153 2.429056 -1.083696
H 8.317582 1.548693 1.167611
H 6.133237 0.661978 2.545178
H 6.982533 -0.449922 1.409518
H 4.583981 1.382459 0.773251
H 0.700712 -3.634165 0.151748
H 2.038393 -4.733217 0.411836
H 5.870736 -2.014461 0.787780
P 7.383777 3.716379 2.565364
O 8.705014 4.353186 2.138803
O 7.406999 2.853641 3.824862
O 6.190116 4.832274 2.788710
C 5.639381 5.611918 1.700984
C 4.139726 5.810936 1.919894
O 3.429685 4.552795 1.798478
C 3.774769 6.389276 3.303641
O 2.645931 7.269828 3.115893
C 3.406196 5.133715 4.105758
C 2.763536 4.233904 3.035013
N 2.892224 2.805963 3.296356
C 4.062883 2.101379 3.564105
N 3.868106 0.802706 3.695689
C 2.502257 0.635108 3.506905
C 1.701729 -0.548450 3.476680
O 2.078923 -1.737735 3.633527
N 0.343010 -0.259471 3.235631
C -0.181650 1.010384 3.062656
N -1.525481 1.102105 2.944011
N 0.566324 2.119848 3.044793
C 1.874712 1.868870 3.255982
H 5.805566 5.113787 0.736446
H 6.125185 6.602030 1.688144
H 3.784725 6.487386 1.124402
H 4.617479 6.938137 3.750754
H 2.382142 7.596300 3.991308
H 2.718781 5.342448 4.936517
H 4.319484 4.666251 4.493867
H 1.685640 4.422962 2.933543
H 5.019818 2.602724 3.647375
H -0.305616 -1.081375 3.188436
H -1.894291 1.980155 2.602486
H -2.122723 0.260752 2.906084
O -6.905114 -5.511162 5.223022
C -7.445575 -4.187415 5.369002
C -6.960031 -3.230669 4.282580
O -5.511848 -3.205921 4.300424
C -7.366302 -3.633509 2.828925
O -7.827875 -2.426539 2.181791
C -6.044589 -4.096572 2.194212
C -5.078108 -3.150847 2.914900
N -3.649162 -3.419273 2.879175
C -2.754841 -2.304984 2.987054
O -3.228130 -1.146928 2.988145
N -1.422563 -2.547111 3.088376
C -0.941299 -3.808076 3.109355
N 0.384359 -3.969124 3.238667
C -1.816764 -4.947406 3.015781
C -3.154651 -4.700310 2.919715
H -5.953837 -5.395545 5.022105
H -7.201877 -3.778955 6.366291
H -8.539192 -4.271936 5.280210
H -7.360648 -2.225190 4.494806
H -8.148193 -4.405640 2.818798
H -6.038834 -3.972157 1.107932
H -5.871167 -5.151070 2.450659
H -5.208588 -2.133438 2.529516
H 1.010934 -3.149460 3.333640
H 0.779402 -4.900192 3.216624
H -1.433602 -5.964186 3.034479
H -3.879601 -5.505839 2.857634
P -8.829130 -2.511245 0.858656
O -10.257011 -2.823707 1.303785
O -8.248839 -3.402994 -0.236693
O -8.663136 -0.957884 0.341130
C -8.574141 0.194329 1.209782
C -7.529626 1.185151 0.684330
O -6.183877 0.664997 0.833471
C -7.680605 1.539446 -0.810597
O -7.219148 2.906661 -0.963731
C -6.694957 0.582431 -1.485342
C -5.547970 0.570820 -0.466834
N -4.691994 -0.599415 -0.497667
C -5.082049 -1.937104 -0.500859
N -4.064286 -2.771161 -0.397903
C -2.945093 -1.949916 -0.306893
C -1.560541 -2.267729 -0.147059
O -1.038878 -3.407815 -0.071661
N -0.756813 -1.113603 -0.069075
C -1.221078 0.185417 -0.176142
N -0.300806 1.168061 -0.156806
N -2.519860 0.493954 -0.300477
C -3.311974 -0.594504 -0.357160
H -8.301656 -0.104253 2.230252
H -9.555614 0.697342 1.227277
H -7.620356 2.096170 1.297613
H -8.715966 1.433513 -1.163964
H -6.383713 0.953619 -2.462820
H -7.143488 -0.413113 -1.575648
H -4.880102 1.430213 -0.609885
H -6.126911 -2.226804 -0.567751
H 0.274148 -1.263601 0.028423
H -0.622719 2.094726 -0.406987
H 0.714268 1.011119 -0.047470
P -7.671803 3.798376 -2.296017
O -9.049414 4.417408 -2.057166
O -7.486613 3.011223 -3.591509
O -6.472552 4.934437 -2.259931
C -5.988733 5.544673 -1.039589
C -4.483204 5.788300 -1.153799
O -3.787234 4.524606 -1.281572
C -4.051383 6.658477 -2.356938
O -2.987164 7.521101 -1.898379
C -3.556580 5.621531 -3.377242
C -2.971030 4.527619 -2.467918
N -2.980024 3.172252 -3.042573
C -1.794341 2.380293 -3.057720
O -0.708911 2.894420 -2.694432
N -1.880378 1.087064 -3.470358
C -3.058866 0.559511 -3.865125
N -3.099857 -0.749663 -4.167995
C -4.244134 1.365428 -3.955134
C -4.165907 2.646338 -3.493701
H -6.188593 4.898654 -0.175374
H -6.495639 6.514106 -0.894696
H -4.164052 6.277097 -0.217717
H -4.887068 7.260631 -2.745329
H -2.692399 8.046927 -2.659381
H -2.805940 6.028432 -4.068144
H -4.409841 5.242200 -3.953446
H -1.929318 4.742230 -2.206664
H -2.297072 -1.372679 -3.962123
H -3.987218 -1.164706 -4.422439
H -5.183784 0.959478 -4.318089
H -5.041326 3.288537 -3.445019
Na -9.908859 3.369874 -4.267086
Na -10.350708 -4.837546 -0.303295
Na 11.522287 -3.508579 -1.227737
Na 9.904640 3.185085 4.120380
C 4.500425 -4.425012 0.780902
H 4.110227 -4.844133 1.728470
H 5.603897 -4.405689 0.859001
O 4.092073 -5.238549 -0.324109
H 4.479140 -6.117776 -0.194563
GfCG
O -6.616349 -5.031083 5.396113
C -7.185189 -3.751695 5.711684
C -6.874836 -2.695115 4.649725
O -5.430368 -2.575951 4.532155
C -7.392365 -3.033143 3.222664
O -7.839664 -1.789257 2.640696
C -6.128080 -3.496276 2.485317
C -5.100847 -2.555042 3.116179
N -3.705792 -2.893765 2.977028
C -3.092299 -4.140401 3.110648
N -1.780981 -4.065370 3.219804
C -1.504032 -2.702882 3.171212
C -0.273264 -1.983925 3.315791
O 0.867928 -2.454742 3.540383
N -0.458312 -0.589820 3.201934
C -1.678059 0.038559 3.038681
N -1.679193 1.392376 3.008185
N -2.839379 -0.621808 2.960391
C -2.683286 -1.957075 3.025734
H -5.667248 -4.870204 5.254004
H -6.830030 -3.398445 6.696081
H -8.274575 -3.890327 5.760625
H -7.301643 -1.730672 4.968596
H -8.191240 -3.786543 3.234588
H -6.229216 -3.385121 1.402485
H -5.905096 -4.543287 2.732789
H -5.218041 -1.534440 2.725863
H -3.673162 -5.056444 3.094357
H 0.403635 0.009727 3.272432
H -2.538223 1.813890 2.675807
H -0.806915 1.928720 2.874221
P -9.048321 -1.744748 1.501411
O -10.397807 -1.571368 2.198764
O -8.929346 -2.891187 0.503931
O -8.582757 -0.368328 0.718637
C -8.173543 0.831200 1.417677
C -7.024494 1.496070 0.664264
O -5.803128 0.721869 0.817093
C -7.270302 1.624798 -0.861651
O -6.715983 2.890548 -1.293502
C -6.445139 0.465271 -1.433387
C -5.235777 0.527660 -0.494852
N -4.340714 -0.640287 -0.445830
C -2.920243 -0.428320 -0.219716
O -2.511024 0.737537 -0.093013
N -2.107225 -1.510560 -0.163203
C -2.578997 -2.766116 -0.294568
N -1.698737 -3.766714 -0.219284
C -4.001781 -3.012950 -0.500442
C -4.817468 -1.895856 -0.551138
H -7.850612 0.605367 2.442873
H -9.023971 1.531752 1.449696
H -6.870681 2.497458 1.097651
H -8.337748 1.556482 -1.110820
H -6.179940 0.606255 -2.483069
H -7.018256 -0.459784 -1.296414
H -4.596784 1.376278 -0.762536
H -0.677429 -3.609790 -0.092469
H -2.003928 -4.724477 -0.320115
H -5.889691 -2.017637 -0.683361
P -7.397246 3.652424 -2.606076
O -8.708670 4.321586 -2.198650
O -7.441201 2.725901 -3.818128
O -6.194075 4.740038 -2.898602
C -5.608022 5.558314 -1.858614
C -4.114075 5.738846 -2.132606
O -3.409089 4.482984 -1.953817
C -3.783273 6.227187 -3.560910
O -2.646184 7.110200 -3.459392
C -3.445644 4.920535 -4.290867
C -2.771829 4.091436 -3.185739
N -2.903100 2.652154 -3.356902
C -4.076238 1.929935 -3.558716
N -3.877732 0.626728 -3.623856
C -2.506776 0.474440 -3.459629
C -1.695400 -0.701595 -3.413233
O -2.067477 -1.898141 -3.516827
N -0.332357 -0.394335 -3.227680
C 0.186351 0.884902 -3.116749
N 1.530012 0.989636 -3.025081
N -0.568727 1.989688 -3.126597
C -1.880010 1.722161 -3.289305
H -5.742927 5.094069 -0.872236
H -6.093797 6.547899 -1.865475
H -3.729032 6.460115 -1.393383
H -4.635676 6.751928 -4.018540
H -2.407266 7.380759 -4.360556
H -2.788236 5.066458 -5.157989
H -4.376358 4.436251 -4.610545
H -1.692898 4.291463 -3.125142
H -5.038755 2.423129 -3.639289
H 0.325361 -1.209860 -3.176862
H 1.902816 1.888318 -2.749007
H 2.136552 0.156400 -2.975575
O 7.012320 -5.672198 -5.035303
C 7.523705 -4.350116 -5.266595
C 7.032299 -3.342271 -4.228705
O 5.581719 -3.317081 -4.269042
C 7.418485 -3.681874 -2.755329
O 7.853766 -2.445474 -2.143949
C 6.090703 -4.139318 -2.132069
C 5.128319 -3.222788 -2.891428
N 3.701716 -3.503413 -2.859199
C 2.795606 -2.401520 -2.998740
O 3.259031 -1.240938 -3.051316
N 1.464068 -2.658445 -3.070930
C 0.995331 -3.923981 -3.037916
N -0.330620 -4.102573 -3.133843
C 1.882851 -5.051421 -2.920553
C 3.219107 -4.789291 -2.847499
H 6.051809 -5.572232 -4.917499
H 7.254892 -3.999373 -6.278865
H 8.618975 -4.413640 -5.195921
H 7.432654 -2.346036 -4.479497
H 8.207467 -4.444941 -2.702609
H 6.069355 -3.990175 -1.049472
H 5.928530 -5.199721 -2.369526
H 5.247536 -2.192385 -2.537912
H -0.969952 -3.293770 -3.232547
H -0.713046 -5.037866 -3.086648
H 1.509091 -6.071529 -2.896020
H 3.953786 -5.583987 -2.763408
P 8.827148 -2.483761 -0.798986
O 10.264003 -2.809468 -1.205178
O 8.222967 -3.337802 0.313271
O 8.655608 -0.913410 -0.333170
C 8.569912 0.211497 -1.237469
C 7.536713 1.216509 -0.722586
O 6.190154 0.690969 -0.857617
C 7.700492 1.581145 0.769413
O 7.243257 2.947790 0.928889
C 6.719771 0.628451 1.454163
C 5.562481 0.622737 0.448281
N 4.700721 -0.541493 0.502320
C 5.085739 -1.880084 0.546244
N 4.066608 -2.714292 0.458761
C 2.950793 -1.893102 0.343196
C 1.565372 -2.211449 0.190473
O 1.037174 -3.349636 0.142607
N 0.765833 -1.057630 0.089270
C 1.235023 0.242336 0.156156
N 0.316687 1.224697 0.095534
N 2.532769 0.551617 0.271249
C 3.321368 -0.537289 0.359284
H 8.282271 -0.116344 -2.244995
H 9.553273 0.708175 -1.282028
H 7.623201 2.122547 -1.343384
H 8.738319 1.471547 1.113672
H 6.428690 0.999092 2.437583
H 7.165472 -0.369546 1.533161
H 4.907257 1.493443 0.585848
H 6.130855 -2.167827 0.623359
H -0.262964 -1.212392 0.003349
H 0.628893 2.159794 0.322030
H -0.692311 1.048634 0.020368
P 7.693125 3.828935 2.265415
O 9.063793 4.461658 2.031427
O 7.512962 3.031335 3.554265
O 6.478749 4.948474 2.241611
C 6.000583 5.567968 1.025144
C 4.495258 5.799288 1.136385
O 3.808722 4.523976 1.225041
C 4.052186 6.631649 2.362664
O 2.971999 7.485382 1.929712
C 3.582930 5.557968 3.353329
C 2.999880 4.488105 2.416004
N 3.014272 3.119255 2.956768
C 1.817381 2.345774 2.986219
O 0.737058 2.878074 2.637097
N 1.887407 1.051423 3.397747
C 3.060639 0.508093 3.784287
N 3.081214 -0.797873 4.102227
C 4.261090 1.293190 3.850953
C 4.198533 2.575577 3.390315
H 6.197397 4.921997 0.159620
H 6.506438 6.536834 0.881181
H 4.173768 6.311110 0.214351
H 4.879240 7.236836 2.764163
H 2.667140 7.982834 2.705586
H 2.837832 5.930077 4.068721
H 4.450453 5.170119 3.901221
H 1.956442 4.704916 2.164519
H 2.261734 -1.403983 3.917385
H 3.964348 -1.229823 4.342602
H 5.195716 0.869814 4.205381
H 5.079556 3.209109 3.327985
Na 9.920144 3.402231 4.228866
Na 10.328553 -4.738812 0.485950
Na -11.290456 -3.684159 1.011698
Na -9.937611 3.057197 -4.080025
C -4.601740 -4.338382 -0.671200
O -5.806143 -4.545764 -0.869011
H -3.910640 -5.207084 -0.620583
GcaCG
O -6.123805 -5.210075 5.193623
C -6.902163 -4.064647 5.574788
C -6.777307 -2.893574 4.585905
O -5.367270 -2.550441 4.451359
C -7.272837 -3.176647 3.147819
O -7.717850 -1.909580 2.611610
C -5.990644 -3.595150 2.417406
C -5.000695 -2.611371 3.042101
N -3.596584 -2.945375 2.961797
C -2.982579 -4.183464 3.142524
N -1.674206 -4.100372 3.289183
C -1.402777 -2.738621 3.212226
C -0.177330 -2.011758 3.360917
O 0.964810 -2.469524 3.608635
N -0.368696 -0.622877 3.209676
C -1.586141 -0.006244 2.993309
N -1.581590 1.353233 2.918206
N -2.741141 -0.670264 2.911415
C -2.581770 -2.004006 3.014773
H -5.201367 -4.903917 5.163353
H -6.602247 -3.712521 6.577091
H -7.949724 -4.394411 5.616447
H -7.318877 -2.027961 4.997983
H -8.068363 -3.932789 3.112902
H -6.072833 -3.497430 1.331445
H -5.736680 -4.628343 2.687360
H -5.105950 -1.612966 2.598554
H -3.557483 -5.103171 3.131178
H 0.484489 -0.014425 3.280806
H -2.377278 1.732971 2.416770
H -0.681668 1.829025 2.748047
P -8.992323 -1.766745 1.559853
O -10.264690 -1.443798 2.344463
O -9.055722 -2.933206 0.581699
O -8.445979 -0.444339 0.730653
C -8.144878 0.777304 1.449934
C -7.033476 1.543292 0.735666
O -5.770510 0.840961 0.872729
C -7.261647 1.735585 -0.783675
O -6.742741 3.042468 -1.135688
C -6.392580 0.634328 -1.396968
C -5.190077 0.673680 -0.446750
N -4.298317 -0.486422 -0.426941
C -2.894960 -0.282573 -0.203884
O -2.467593 0.885694 -0.061652
N -2.084364 -1.366085 -0.160934
C -2.574118 -2.622599 -0.292261
N -1.718938 -3.640952 -0.198426
C -3.990289 -2.873473 -0.521101
C -4.787370 -1.758698 -0.550500
H -7.814833 0.557842 2.475069
H -9.048351 1.407904 1.487370
H -6.950192 2.529635 1.221250
H -8.322796 1.647771 -1.054431
H -6.119691 0.836065 -2.435021
H -6.939093 -0.312875 -1.322105
H -4.555927 1.535849 -0.680182
H -0.709429 -3.485191 -0.051366
H -2.144290 -4.568927 -0.313924
H -5.859925 -1.867571 -0.679478
P -7.352576 3.847412 -2.455910
O -8.581421 4.656734 -2.044470
O -7.494955 2.923134 -3.659341
O -6.049523 4.815682 -2.755330
C -5.502254 5.673244 -1.727908
C -4.012049 5.894714 -1.993675
O -3.279443 4.649821 -1.842489
C -3.680552 6.426224 -3.403789
O -2.543197 7.305017 -3.273152
C -3.340415 5.143443 -4.174362
C -2.678060 4.269130 -3.095728
N -2.852081 2.838129 -3.307717
C -4.040938 2.154016 -3.549821
N -3.872954 0.851518 -3.677675
C -2.507794 0.658759 -3.512715
C -1.726673 -0.538411 -3.523786
O -2.127405 -1.717515 -3.690487
N -0.356548 -0.274313 -3.316245
C 0.192290 0.983727 -3.141952
N 1.543981 1.050796 -3.056480
N -0.533486 2.106072 -3.103173
C -1.852167 1.880460 -3.279156
H -5.620704 5.213006 -0.736753
H -6.022424 6.645019 -1.743033
H -3.647179 6.602784 -1.232332
H -4.531792 6.966280 -3.846325
H -2.298655 7.598649 -4.165521
H -2.673859 5.318075 -5.028780
H -4.268745 4.676160 -4.523414
H -1.593318 4.434385 -3.044068
H -4.990582 2.674378 -3.602130
H 0.277638 -1.108843 -3.278128
H 1.921858 1.897888 -2.651067
H 2.106006 0.188968 -2.978240
O 6.600304 -6.029865 -4.745187
C 7.243119 -4.803864 -5.132273
C 6.907829 -3.639689 -4.191920
O 5.469187 -3.426512 -4.234624
C 7.262106 -3.885647 -2.699390
O 7.738169 -2.628280 -2.165528
C 5.908349 -4.240442 -2.067727
C 5.002526 -3.297374 -2.863055
N 3.563614 -3.522739 -2.854854
C 2.704067 -2.389882 -3.033802
O 3.209238 -1.246040 -3.079773
N 1.366468 -2.599198 -3.149248
C 0.849484 -3.845755 -3.103521
N -0.478066 -3.979337 -3.243828
C 1.689289 -5.002560 -2.935453
C 3.032068 -4.789387 -2.831217
H 5.645120 -5.850019 -4.766185
H 6.960340 -4.524822 -6.162137
H 8.324876 -4.994358 -5.102153
H 7.423648 -2.732031 -4.544756
H 8.016078 -4.676166 -2.579543
H 5.883435 -4.045735 -0.992500
H 5.693279 -5.296907 -2.272905
H 5.154857 -2.268393 -2.520101
H -1.084414 -3.148595 -3.356681
H -0.901667 -4.892591 -3.144223
H 1.275074 -6.006516 -2.899623
H 3.734169 -5.609422 -2.716192
P 8.724747 -2.603028 -0.829509
O 10.177274 -2.800128 -1.259378
O 8.196417 -3.510189 0.276676
O 8.418265 -1.056332 -0.352427
C 8.526391 0.069180 -1.253604
C 7.598750 1.190485 -0.776486
O 6.206008 0.803689 -0.907656
C 7.788022 1.579857 0.703397
O 7.437499 2.983275 0.814673
C 6.745949 0.712045 1.411542
C 5.590355 0.716683 0.401434
N 4.732141 -0.455140 0.455036
C 5.120871 -1.792985 0.502572
N 4.104311 -2.630595 0.425488
C 2.985290 -1.813661 0.308850
C 1.600096 -2.142622 0.160893
O 1.084121 -3.285434 0.121117
N 0.792049 -0.991940 0.053649
C 1.258594 0.309640 0.105624
N 0.342510 1.293389 0.019873
N 2.556613 0.626819 0.219178
C 3.350837 -0.457533 0.316884
H 8.237216 -0.224045 -2.272465
H 9.565535 0.436892 -1.259438
H 7.776969 2.062761 -1.424549
H 8.814825 1.405487 1.053765
H 6.470671 1.138721 2.375331
H 7.139122 -0.301133 1.545142
H 4.928705 1.581309 0.545827
H 6.166450 -2.077681 0.568470
H -0.244429 -1.142366 -0.021502
H 0.656956 2.223423 0.265505
H -0.673360 1.123438 -0.037504
P 7.830598 3.856258 2.176095
O 9.129030 4.621360 1.931833
O 7.743797 3.007532 3.440398
O 6.526164 4.874562 2.213270
C 6.070353 5.565482 1.026500
C 4.571947 5.835004 1.148182
O 3.852334 4.575771 1.211516
C 4.150509 6.650360 2.392072
O 3.078374 7.525849 1.983467
C 3.675894 5.565435 3.367294
C 3.069416 4.518567 2.417940
N 3.089198 3.138806 2.934301
C 1.891122 2.365304 2.964917
O 0.814638 2.891935 2.598748
N 1.958818 1.075361 3.397639
C 3.129942 0.539170 3.798134
N 3.145866 -0.752514 4.176227
C 4.338461 1.314774 3.827541
C 4.276583 2.593104 3.355905
H 6.247006 4.952167 0.132620
H 6.607617 6.522689 0.924807
H 4.259741 6.373371 0.238207
H 4.989358 7.237259 2.796539
H 2.773935 8.000312 2.773645
H 2.944271 5.933202 4.098285
H 4.544491 5.156357 3.897570
H 2.022136 4.742914 2.192334
H 2.334438 -1.371806 4.005424
H 4.035140 -1.179992 4.402316
H 5.277183 0.886138 4.165428
H 5.157883 3.223696 3.268875
C -4.608338 -4.254985 -0.749830
O -5.840562 -4.294521 -1.046827
O -3.835226 -5.268798 -0.626170
Na 10.102933 3.634781 4.105096
Na 10.392950 -4.804284 0.321106
Na -11.432048 -3.484396 1.319300
Na -9.965377 3.579094 -3.882112
ACA trimers
ACA
O -7.787095 -5.473855 4.510098
C -8.329199 -4.165407 4.747401
C -7.807183 -3.113260 3.765258
O -6.366177 -2.989465 3.947269
C -8.022434 -3.455262 2.267172
O -8.323242 -2.209198 1.594543
C -6.644037 -3.957880 1.820865
C -5.751179 -3.020924 2.636273
N -4.363768 -3.403080 2.777827
C -3.793888 -4.668591 2.793541
N -2.490975 -4.658971 3.021587
C -2.184379 -3.313204 3.167736
C -0.966335 -2.633226 3.429931
N 0.202496 -3.263493 3.668637
N -1.007311 -1.272387 3.481841
C -2.185905 -0.633383 3.314492
N -3.398488 -1.169629 3.103816
C -3.328943 -2.513521 3.027931
H -6.830740 -5.407332 4.665827
H -8.107679 -3.832952 5.776175
H -9.418992 -4.250359 4.632371
H -8.286948 -2.147239 3.991842
H -8.828589 -4.186975 2.117653
H -6.513116 -3.867550 0.739606
H -6.510769 -4.998998 2.141856
H -5.749078 -2.008787 2.207766
H -4.391221 -5.556565 2.618643
H 1.069782 -2.710144 3.692562
H 0.261418 -4.249032 3.444266
H -2.125271 0.455363 3.348357
P -9.033223 -2.215211 0.089404
O -10.529499 -2.485898 0.225864
O -8.255940 -3.084319 -0.893846
O -8.706949 -0.649519 -0.314894
C -8.996320 0.447691 0.583719
C -7.898377 1.507260 0.475075
O -6.621206 0.957185 0.898303
C -7.677287 2.072237 -0.947560
O -7.346471 3.478804 -0.784000
C -6.507012 1.228333 -1.453682
C -5.668942 1.068226 -0.181514
N -4.772996 -0.096688 -0.171612
C -3.383078 0.080149 0.094677
O -2.953909 1.218927 0.386606
N -2.561936 -1.000959 0.015323
C -3.048947 -2.230047 -0.245702
N -2.184289 -3.256573 -0.267902
C -4.449912 -2.439727 -0.491365
C -5.268794 -1.348138 -0.437914
H -9.046042 0.097733 1.623428
H -9.962912 0.898289 0.305893
H -8.171399 2.327048 1.158486
H -8.570728 1.982280 -1.578935
H -5.959114 1.695509 -2.272376
H -6.900404 0.260995 -1.787567
H -5.029009 1.940392 -0.018158
H -1.179161 -3.112744 -0.073054
H -2.518948 -4.189436 -0.468104
H -4.847981 -3.428345 -0.699360
H -6.342722 -1.424852 -0.585970
P -6.900348 4.425313 -2.078557
O -7.389412 5.835042 -1.770003
O -7.286093 3.781036 -3.402133
O -5.239052 4.371660 -2.011504
C -4.536755 5.071376 -0.958570
C -3.143118 5.497957 -1.426397
O -2.233323 4.371957 -1.543962
C -3.118359 6.202641 -2.796281
O -2.061870 7.183574 -2.754758
C -2.806768 5.049547 -3.764279
C -1.924106 4.106348 -2.923487
N -2.150249 2.687256 -3.194694
C -3.373106 2.033639 -3.160885
N -3.275590 0.715529 -3.185230
C -1.907814 0.485587 -3.221307
C -1.147509 -0.709816 -3.228591
N -1.697132 -1.943483 -3.245486
N 0.208599 -0.589412 -3.246439
C 0.771399 0.639136 -3.266316
N 0.156083 1.832537 -3.265441
C -1.184879 1.691644 -3.223337
H -4.444797 4.411856 -0.081462
H -5.093228 5.978484 -0.675201
H -2.734148 6.160758 -0.648166
H -4.082128 6.683467 -3.024116
H -2.009437 7.591226 -3.634124
H -2.289947 5.388304 -4.671283
H -3.742231 4.553835 -4.047795
H -0.851497 4.273016 -3.087494
H -4.289023 2.607743 -3.096644
H -1.100882 -2.758869 -3.043415
H -2.688802 -2.015396 -3.054293
H 1.862443 0.639003 -3.276955
O 6.870440 -6.797576 -3.194002
C 7.656006 -5.883331 -3.976197
C 7.424659 -4.418949 -3.591747
O 6.024291 -4.095672 -3.829533
C 7.709123 -4.086788 -2.102259
O 8.408879 -2.815540 -2.090808
C 6.305956 -4.005221 -1.490336
C 5.503436 -3.423664 -2.657046
N 4.056275 -3.619639 -2.616607
C 3.210206 -2.530590 -2.910164
O 3.626746 -1.398701 -3.184495
N 1.861449 -2.828085 -2.874643
C 1.273902 -4.072661 -2.656253
O 0.031678 -4.205128 -2.721363
C 2.199967 -5.164246 -2.375280
C 1.662949 -6.546247 -2.107556
C 3.533565 -4.878616 -2.377936
H 5.946241 -6.647549 -3.449858
H 7.441187 -6.010255 -5.050784
H 8.710135 -6.137146 -3.795539
H 8.055806 -3.784255 -4.234587
H 8.331107 -4.849972 -1.616839
H 6.269739 -3.392580 -0.587861
H 5.977552 -5.022778 -1.243636
H 5.668200 -2.343175 -2.739407
H 1.221929 -2.001100 -3.052848
H 1.082560 -6.914339 -2.968036
H 0.984970 -6.537459 -1.239905
H 2.482776 -7.249836 -1.908113
H 4.269233 -5.654508 -2.187792
P 8.843286 -2.068174 -0.666030
O 10.266246 -1.550746 -0.842674
O 8.528381 -2.937333 0.542940
O 7.771735 -0.799630 -0.629127
C 7.889100 0.226938 -1.641940
C 7.069074 1.457076 -1.252966
O 5.642849 1.202369 -1.341175
C 7.327557 1.953399 0.184130
O 7.227428 3.402350 0.167532
C 6.209236 1.269128 0.973949
C 5.047061 1.194670 -0.026608
N 4.213710 0.009475 0.131328
C 4.630166 -1.311187 0.258362
N 3.631651 -2.170213 0.330682
C 2.490687 -1.380560 0.243138
C 1.100563 -1.726500 0.259606
O 0.588451 -2.869159 0.341976
N 0.275204 -0.589209 0.168884
C 0.721924 0.711796 0.029172
N -0.220484 1.668501 -0.088135
N 2.017399 1.043437 -0.013870
C 2.830766 -0.023575 0.105690
H 7.530157 -0.164930 -2.606481
H 8.943395 0.531562 -1.744409
H 7.309855 2.245591 -1.982209
H 8.322358 1.668584 0.550781
H 5.941807 1.814345 1.879219
H 6.547556 0.265387 1.248036
H 4.365419 2.050280 0.064374
H 5.686769 -1.549210 0.275200
H -0.759901 -0.757918 0.157486
H 0.100036 2.626060 -0.131912
H -1.216680 1.478498 0.102000
P 7.284179 4.263191 1.592606
O 7.868691 5.628761 1.251809
O 7.918048 3.452730 2.714234
O 5.669019 4.408508 1.972854
C 4.850003 5.152559 1.038426
C 3.446913 5.339610 1.601115
O 2.773713 4.059533 1.668915
C 3.381836 5.957980 3.018663
O 2.279370 6.888559 3.028608
C 3.125077 4.737530 3.916440
C 2.282053 3.833859 2.999470
N 2.359855 2.392725 3.278779
C 1.170456 1.639055 3.328044
O 0.041568 2.140127 3.263584
N 1.360455 0.275769 3.477069
C 2.573054 -0.394239 3.632232
O 2.591607 -1.631973 3.811865
C 3.766998 0.440212 3.575852
C 5.115209 -0.203573 3.765690
C 3.597703 1.778922 3.372701
H 4.787066 4.601804 0.086433
H 5.295309 6.142927 0.851978
H 2.898936 5.988138 0.897630
H 4.318535 6.473306 3.279109
H 2.230091 7.269675 3.919956
H 2.596007 4.992083 4.843923
H 4.086432 4.273691 4.167862
H 1.219962 4.098366 3.059469
H 0.474630 -0.303505 3.503951
H 5.309869 -0.950000 2.981233
H 5.149994 -0.731873 4.730995
H 5.914058 0.547539 3.747342
H 4.446354 2.449791 3.267479
Na 9.649104 5.310765 3.065641
Na 10.965669 -2.840263 1.277348
Na -8.486356 5.958218 -4.082091
Na -10.321847 -4.480351 -1.363196
AmCA
O -6.787043 -5.045479 5.370361
C -7.392580 -3.757945 5.564385
C -7.064953 -2.768700 4.442133
O -5.622145 -2.565685 4.417872
C -7.456099 -3.243089 3.018172
O -7.907646 -2.071985 2.300518
C -6.125871 -3.726669 2.430557
C -5.171908 -2.704112 3.047391
N -3.766890 -3.051018 3.054268
C -3.166406 -4.302095 3.113675
N -1.851056 -4.251129 3.241465
C -1.567776 -2.892767 3.280560
C -0.353917 -2.171242 3.440324
N 0.843705 -2.754141 3.622410
N -0.431089 -0.809872 3.432829
C -1.633677 -0.208255 3.307343
N -2.840633 -0.782708 3.189195
C -2.738546 -2.127171 3.173087
H -5.826814 -4.899253 5.391770
H -7.076283 -3.321208 6.527333
H -8.479301 -3.920303 5.591859
H -7.563760 -1.810099 4.658450
H -8.235256 -4.018291 3.035901
H -6.141684 -3.710122 1.340002
H -5.909860 -4.737833 2.798460
H -5.250762 -1.733533 2.538293
H -3.752378 -5.211719 3.039619
H 1.690938 -2.178614 3.727082
H 0.915928 -3.759839 3.547851
H -1.600137 0.882247 3.296651
P -8.758281 -2.197582 0.877480
O -10.230818 -2.463796 1.184306
O -8.079185 -3.131965 -0.118768
O -8.496804 -0.664129 0.327981
C -8.690690 0.485974 1.184921
C -7.627239 1.537026 0.868689
O -6.303631 1.012232 1.156223
C -7.612127 2.000332 -0.607315
O -7.355306 3.429936 -0.599674
C -6.465593 1.186730 -1.204542
C -5.484510 1.094293 -0.031774
N -4.564170 -0.050824 -0.077949
C -3.161203 0.159873 0.060272
O -2.720500 1.322102 0.221443
N -2.339857 -0.920805 -0.002689
C -2.824958 -2.158357 -0.221264
N -1.950877 -3.176233 -0.207273
C -4.233811 -2.405958 -0.438890
C -5.052806 -1.317520 -0.314237
H -8.612211 0.203951 2.243117
H -9.688172 0.915782 0.997526
H -7.816858 2.401939 1.524634
H -8.566758 1.810613 -1.114384
H -6.020161 1.653934 -2.082449
H -6.849777 0.198241 -1.481200
H -4.850016 1.984885 0.022366
H -0.940881 -3.006777 -0.059750
H -2.239817 -4.096589 -0.508300
H -6.134460 -1.415803 -0.382710
P -7.222804 4.272507 -2.030066
O -7.785373 5.665511 -1.773177
O -7.755799 3.470358 -3.208753
O -5.576216 4.354368 -2.238117
C -4.800486 5.132403 -1.300097
C -3.438743 5.479661 -1.899260
O -2.607514 4.302331 -2.060394
C -3.501410 6.143428 -3.288922
O -2.388401 7.055839 -3.376801
C -3.353487 4.946672 -4.243747
C -2.449426 3.981660 -3.454255
N -2.754590 2.564921 -3.654492
C -3.996145 1.948343 -3.710088
N -3.937115 0.626942 -3.666488
C -2.580991 0.354406 -3.559568
C -1.853908 -0.858290 -3.449282
N -2.424916 -2.084444 -3.474561
N -0.501344 -0.767647 -3.341070
C 0.095233 0.444552 -3.354493
N -0.484563 1.649606 -3.462704
C -1.825590 1.540556 -3.548946
H -4.658287 4.552938 -0.374023
H -5.326204 6.071391 -1.063008
H -2.930611 6.144460 -1.183531
H -4.450989 6.678649 -3.443126
H -2.395493 7.438655 -4.268658
H -2.905628 5.225133 -5.206246
H -4.341713 4.509314 -4.420626
H -1.389830 4.092805 -3.718725
H -4.906307 2.534533 -3.758921
H -1.855754 -2.901135 -3.218529
H -3.430962 -2.140711 -3.376665
H 1.181854 0.417151 -3.258903
O 6.367521 -6.690412 -3.840379
C 7.030049 -5.596306 -4.494180
C 6.704372 -4.241579 -3.860276
O 5.271163 -4.017677 -3.974913
C 7.045047 -4.130345 -2.347795
O 7.614498 -2.813596 -2.146778
C 5.676746 -4.248919 -1.663855
C 4.794334 -3.537920 -2.692532
N 3.353748 -3.761550 -2.633054
C 2.501020 -2.674718 -2.924571
O 2.911332 -1.527066 -3.136343
N 1.157824 -2.992180 -2.953287
C 0.576438 -4.242137 -2.755683
O -0.665728 -4.375562 -2.826889
C 1.507918 -5.331769 -2.484887
C 0.978935 -6.724609 -2.260301
C 2.839567 -5.035097 -2.452428
H 5.416161 -6.543196 -3.968492
H 6.762689 -5.565180 -5.564455
H 8.109741 -5.781786 -4.406308
H 7.242195 -3.453760 -4.412452
H 7.750585 -4.909901 -2.028197
H 5.654751 -3.772975 -0.681112
H 5.420418 -5.311908 -1.568420
H 4.940603 -2.453942 -2.623485
H 0.509835 -2.172128 -3.122056
H 0.411894 -7.074355 -3.137104
H 0.290702 -6.744900 -1.400879
H 1.802142 -7.426567 -2.069468
H 3.575544 -5.812634 -2.268636
P 8.468524 -2.465420 -0.758057
O 9.961546 -2.557330 -1.062836
O 7.941509 -3.256684 0.432511
O 7.980509 -0.903379 -0.546112
C 8.134836 0.070612 -1.602907
C 7.347106 1.331688 -1.247545
O 5.915982 1.087204 -1.305353
C 7.637802 1.873761 0.167959
O 7.590132 3.321005 0.094084
C 6.506695 1.263285 0.996825
C 5.333948 1.162063 0.014548
N 4.474569 0.003152 0.245605
C 4.861466 -1.325978 0.411111
N 3.841849 -2.161504 0.468773
C 2.720439 -1.352169 0.336306
C 1.330946 -1.683949 0.251873
O 0.807700 -2.824185 0.284398
N 0.523572 -0.539110 0.105645
C 0.991766 0.758289 0.024892
N 0.065997 1.733763 -0.117823
N 2.292932 1.073431 0.041793
C 3.089590 -0.003608 0.194229
H 7.753291 -0.337724 -2.550146
H 9.199958 0.331458 -1.717458
H 7.587912 2.091920 -2.006144
H 8.625243 1.567953 0.537439
H 6.263244 1.866624 1.870103
H 6.818791 0.267381 1.326517
H 4.670950 2.035830 0.063505
H 5.908530 -1.603237 0.459639
H -0.513954 -0.690205 0.077834
H 0.389627 2.672119 0.080915
H -0.934173 1.536895 0.051029
P 7.709395 4.250212 1.472264
O 8.481386 5.506198 1.085086
O 8.193262 3.428786 2.659491
O 6.115157 4.625392 1.767938
C 5.402206 5.311376 0.711806
C 3.978841 5.618730 1.157904
O 3.242892 4.385005 1.341517
C 3.861680 6.406170 2.481687
O 2.763461 7.329872 2.332692
C 3.564771 5.308113 3.514940
C 2.756079 4.289230 2.690149
N 2.861125 2.885906 3.120911
C 1.688940 2.103999 3.157592
O 0.559745 2.560563 2.943605
N 1.894293 0.773520 3.475481
C 3.107573 0.154295 3.767921
O 3.142697 -1.067991 4.038208
C 4.281181 1.016963 3.732510
C 5.625308 0.444843 4.100101
C 4.100429 2.321700 3.370894
H 5.370277 4.672284 -0.184075
H 5.913426 6.256520 0.465546
H 3.500239 6.191524 0.347024
H 4.790036 6.950379 2.712603
H 2.666449 7.802273 3.175002
H 2.992739 5.680831 4.374424
H 4.513317 4.890678 3.872232
H 1.687025 4.528038 2.713342
H 1.020043 0.172504 3.481429
H 5.889246 -0.400803 3.448466
H 5.604335 0.063083 5.132844
H 6.409720 1.209176 4.025370
H 4.944479 2.995544 3.245696
Na 10.203259 4.960469 2.948639
Na 10.143364 -4.556788 0.540692
Na -9.252657 5.461039 -3.861948
Na -10.180814 -4.543942 -0.319901
C -4.749998 -3.780694 -0.782777
H -4.462170 -4.522448 -0.019756
H -5.844178 -3.766828 -0.858976
H -4.333590 -4.126786 -1.743631
AhCA
O -6.540067 -4.530857 5.353910
C -7.115480 -3.228144 5.158202
C -6.611200 -2.547416 3.884353
O -5.167347 -2.371968 4.010637
C -6.837709 -3.363195 2.579729
O -7.155476 -2.493288 1.466937
C -5.456781 -3.953486 2.295899
C -4.558147 -2.812413 2.776659
N -3.175156 -3.163034 3.033425
C -2.613712 -4.407776 3.283364
N -1.318133 -4.361115 3.545939
C -1.008236 -3.009595 3.473984
C 0.197780 -2.291526 3.689376
N 1.353013 -2.870044 4.073377
N 0.157905 -0.938754 3.532700
C -1.007406 -0.339062 3.202061
N -2.208715 -0.906724 3.013537
C -2.142598 -2.245300 3.158811
H -5.579504 -4.395535 5.413692
H -6.902100 -2.576342 6.023286
H -8.201557 -3.368815 5.078156
H -7.095413 -1.564991 3.792046
H -7.612790 -4.131011 2.706707
H -5.302747 -4.220771 1.248103
H -5.315962 -4.837769 2.929920
H -4.547468 -1.978324 2.061754
H -3.209057 -5.312423 3.238048
H 2.210825 -2.305729 4.138253
H 1.417462 -3.879617 4.060517
H -0.944473 0.742154 3.071352
P -8.708035 -1.927791 1.270397
O -9.406435 -1.850517 2.626430
O -9.408650 -2.693849 0.154443
O -8.356460 -0.435620 0.661288
C -7.843341 0.603463 1.532679
C -6.698973 1.359823 0.859316
O -5.458963 0.606919 0.968604
C -6.918747 1.615773 -0.657551
O -6.387032 2.912114 -1.023731
C -6.049937 0.536161 -1.307922
C -4.857786 0.546686 -0.346732
N -3.925901 -0.579883 -0.393433
C -2.534522 -0.332078 -0.157135
O -2.145055 0.840023 0.031790
N -1.688536 -1.394422 -0.141469
C -2.125373 -2.651471 -0.348568
N -1.229843 -3.647071 -0.264019
C -3.513116 -2.930832 -0.657788
C -4.362632 -1.860083 -0.623991
H -7.493070 0.188621 2.488857
H -8.663724 1.309857 1.733757
H -6.576875 2.323188 1.379391
H -7.975722 1.526648 -0.939354
H -5.779911 0.784403 -2.338382
H -6.598677 -0.412123 -1.262471
H -4.248991 1.442112 -0.516058
H -0.265235 -3.454062 0.059654
H -1.583651 -4.598517 -0.247889
H -5.428783 -1.986810 -0.787079
P -7.462062 4.105603 -1.444377
O -8.433632 4.361041 -0.293260
O -8.066642 3.831842 -2.818450
O -6.373464 5.326040 -1.641674
C -5.601755 5.803450 -0.514100
C -4.206988 6.222821 -0.979500
O -3.427889 5.068240 -1.382168
C -4.181417 7.188585 -2.180834
O -3.030263 8.041584 -2.016046
C -4.037360 6.237661 -3.380568
C -3.202927 5.080346 -2.804327
N -3.523388 3.763524 -3.356840
C -4.746066 3.254914 -3.775986
N -4.710279 1.965235 -4.066848
C -3.402450 1.590588 -3.793692
C -2.745296 0.333554 -3.809476
N -3.349688 -0.827472 -4.148785
N -1.427503 0.310516 -3.468272
C -0.809787 1.457511 -3.108935
N -1.338558 2.688792 -3.014873
C -2.643584 2.689973 -3.357429
H -5.496612 5.017904 0.248133
H -6.114282 6.672242 -0.070595
H -3.701174 6.683640 -0.116376
H -5.100067 7.792096 -2.241769
H -2.979207 8.615142 -2.797450
H -3.541106 6.709865 -4.237988
H -5.033680 5.898667 -3.681942
H -2.127723 5.217782 -2.980210
H -5.637322 3.869623 -3.820539
H -2.863582 -1.715281 -3.963301
H -4.355630 -0.830525 -4.260740
H 0.241608 1.347365 -2.844105
O 4.819846 -5.830871 -4.742055
C 5.682114 -4.718060 -5.030874
C 5.501036 -3.562879 -4.041291
O 4.119803 -3.108522 -4.128139
C 5.741108 -3.932149 -2.552372
O 6.368157 -2.815783 -1.881323
C 4.324563 -4.098561 -1.989838
C 3.578353 -3.022500 -2.785711
N 2.121308 -3.123609 -2.878005
C 1.393628 -1.920515 -3.026577
O 1.921104 -0.803791 -2.997373
N 0.033294 -2.088104 -3.207718
C -0.654164 -3.289744 -3.366102
O -1.881203 -3.285229 -3.610131
C 0.152708 -4.497413 -3.241640
C -0.504566 -5.846315 -3.370763
C 1.490829 -4.349248 -3.020989
H 3.912154 -5.495232 -4.829148
H 5.504500 -4.345965 -6.054715
H 6.713580 -5.091486 -4.964595
H 6.175712 -2.738612 -4.322587
H 6.340291 -4.847197 -2.451265
H 4.283043 -3.927452 -0.909474
H 3.977721 -5.109792 -2.233006
H 3.789938 -2.032332 -2.364296
H -0.520077 -1.190618 -3.313227
H -1.020123 -5.938285 -4.339046
H -1.264163 -5.987120 -2.586532
H 0.239164 -6.650311 -3.287144
H 2.132554 -5.220898 -2.935971
P 7.930834 -2.945487 -1.340451
O 8.852956 -3.359117 -2.486460
O 8.009340 -3.762132 -0.054831
O 8.127669 -1.364892 -0.909224
C 8.122722 -0.346720 -1.937167
C 7.576363 0.965376 -1.376557
O 6.149376 0.890702 -1.133640
C 8.212146 1.416295 -0.044065
O 8.323669 2.861207 -0.107905
C 7.226828 0.875073 1.001562
C 5.869766 0.853793 0.281803
N 5.044868 -0.315191 0.598490
C 5.429889 -1.620795 0.901860
N 4.416320 -2.458343 0.985904
C 3.299052 -1.682978 0.703911
C 1.922216 -2.042454 0.559284
O 1.410322 -3.186674 0.652350
N 1.116764 -0.928286 0.261174
C 1.579995 0.361819 0.088008
N 0.657254 1.303980 -0.215092
N 2.871151 0.700103 0.169947
C 3.665674 -0.348378 0.463963
H 7.493932 -0.652787 -2.785998
H 9.154455 -0.186554 -2.290007
H 7.736177 1.732994 -2.149061
H 9.217546 0.998050 0.100121
H 7.206341 1.479829 1.908525
H 7.552740 -0.134365 1.267284
H 5.250924 1.726744 0.527023
H 6.469928 -1.899619 1.010188
H 0.089002 -1.105245 0.141306
H 0.964509 2.264650 -0.130677
H -0.348582 1.111418 -0.094091
P 8.528738 3.836175 1.223280
O 9.320200 5.047254 0.744144
O 9.037301 3.069048 2.436182
O 6.953781 4.266589 1.551607
C 6.238016 4.921259 0.475132
C 4.813055 5.233604 0.907298
O 4.098157 3.994754 1.141754
C 4.680948 6.081032 2.193988
O 3.603966 7.016660 1.979230
C 4.339774 5.035962 3.265958
C 3.534724 3.998264 2.464098
N 3.579073 2.627615 2.989936
C 2.377905 1.899528 3.099583
O 1.265909 2.374424 2.841450
N 2.534951 0.599937 3.548823
C 3.724524 -0.027931 3.913394
O 3.711874 -1.206119 4.334618
C 4.933531 0.774167 3.767185
C 6.260983 0.174367 4.149342
C 4.799748 2.043492 3.284356
H 6.209520 4.256786 -0.401880
H 6.745584 5.860244 0.201106
H 4.329792 5.766254 0.071820
H 5.613603 6.619039 2.421709
H 3.503465 7.534363 2.794067
H 3.757285 5.453138 4.097588
H 5.271092 4.610421 3.658673
H 2.474975 4.272828 2.417325
H 1.643761 0.030671 3.592515
H 6.230013 -0.184869 5.189233
H 7.066333 0.913996 4.057432
H 6.500952 -0.692566 3.515494
H 5.665065 2.673863 3.093046
C -3.987624 -4.278416 -1.131513
H -3.514513 -4.496735 -2.103170
H -5.082086 -4.257108 -1.267115
O -3.613367 -5.306563 -0.175353
H -3.749785 -6.163147 -0.610418
Na 11.095776 4.592838 2.538184
Na 9.755433 -5.293639 -1.080790
Na -10.404358 3.757795 -1.815367
AfCA
O -5.324670 -5.141555 4.905100
C -6.241321 -4.265712 5.581178
C -6.464133 -2.940888 4.840503
O -5.191404 -2.255564 4.676601
C -7.066646 -3.075791 3.426686
O -7.964841 -1.949642 3.260058
C -5.835787 -3.030699 2.510027
C -4.854191 -2.133643 3.277310
N -3.445778 -2.491631 3.112710
C -2.876612 -3.762072 3.108421
N -1.560562 -3.756669 3.220435
C -1.236035 -2.412192 3.315487
C 0.000121 -1.742388 3.513984
N 1.173517 -2.381567 3.672202
N -0.026418 -0.380657 3.584863
C -1.210371 0.263716 3.495627
N -2.437758 -0.262499 3.351798
C -2.385925 -1.607233 3.261053
H -4.442882 -4.753204 5.023048
H -5.882441 -4.047717 6.600729
H -7.200164 -4.799083 5.653063
H -7.117437 -2.308228 5.461291
H -7.631421 -4.008266 3.297807
H -6.062673 -2.638346 1.515193
H -5.450652 -4.051434 2.412009
H -4.934191 -1.081410 2.973760
H -3.484754 -4.652859 2.998283
H 2.035633 -1.840140 3.809937
H 1.231250 -3.361035 3.425382
H -1.146509 1.352133 3.547174
P -8.777984 -1.721766 1.824580
O -10.076981 -1.005388 2.172187
O -8.839006 -3.006761 1.010047
O -7.745976 -0.694534 1.028449
C -7.510359 0.600078 1.630077
C -6.522848 1.388916 0.779333
O -5.208361 0.768834 0.841694
C -6.889628 1.463892 -0.722854
O -6.436217 2.723157 -1.268927
C -6.051277 0.336025 -1.330809
C -4.773063 0.465235 -0.496270
N -3.881796 -0.710106 -0.428060
C -2.484892 -0.479095 -0.112620
O -2.102628 0.693184 0.035894
N -1.666718 -1.552592 0.008332
C -2.114801 -2.816773 -0.135466
N -1.215999 -3.793903 0.007258
C -3.514068 -3.079097 -0.434876
C -4.334316 -1.972747 -0.556593
H -7.100536 0.470930 2.644258
H -8.455424 1.163100 1.692513
H -6.453893 2.405492 1.195252
H -7.965612 1.317980 -0.886724
H -5.876017 0.472485 -2.401505
H -6.579400 -0.603364 -1.137692
H -4.149426 1.281957 -0.878566
H -0.234398 -3.576405 0.278771
H -1.499882 -4.763280 -0.001232
H -5.388400 -2.117275 -0.774268
P -7.561569 3.828973 -1.785298
O -8.520843 4.166588 -0.645006
O -8.178215 3.407385 -3.114531
O -6.516144 5.059903 -2.120041
C -5.775179 5.686498 -1.045254
C -4.378876 6.078536 -1.530230
O -3.571381 4.901461 -1.786713
C -4.342705 6.904370 -2.831189
O -3.203490 7.784071 -2.745785
C -4.169313 5.826379 -3.913042
C -3.331610 4.751953 -3.197227
N -3.633818 3.376739 -3.601718
C -4.827650 2.819644 -4.040500
N -4.772679 1.508398 -4.202250
C -3.482923 1.171930 -3.817323
C -2.814328 -0.072618 -3.694909
N -3.381120 -1.267825 -3.986002
N -1.521736 -0.048994 -3.271890
C -0.931127 1.130598 -2.979278
N -1.470430 2.359595 -3.030946
C -2.753166 2.315720 -3.446306
H -5.669895 5.001038 -0.192179
H -6.313915 6.590485 -0.718697
H -3.898263 6.640864 -0.714242
H -5.266686 7.485981 -2.973366
H -3.138516 8.258748 -3.589998
H -3.666576 6.202992 -4.812884
H -5.158179 5.444094 -4.184920
H -2.255223 4.877570 -3.374643
H -5.716680 3.418896 -4.195480
H -2.890184 -2.131351 -3.716828
H -4.378635 -1.302246 -4.158597
H 0.103695 1.053888 -2.645619
O 5.121489 -5.632078 -5.043393
C 5.802898 -4.380226 -5.225926
C 5.516967 -3.388587 -4.096860
O 4.089288 -3.106258 -4.103166
C 5.855047 -3.910572 -2.669693
O 6.481203 -2.850305 -1.913934
C 4.479708 -4.214421 -2.058818
C 3.625646 -3.133964 -2.730915
N 2.173543 -3.309633 -2.748151
C 1.381826 -2.140788 -2.837625
O 1.856373 -1.000403 -2.814067
N 0.023734 -2.371178 -2.950087
C -0.616335 -3.602502 -3.082012
O -1.854978 -3.652121 -3.253945
C 0.251887 -4.770919 -3.011476
C -0.345318 -6.149293 -3.122336
C 1.592395 -4.561659 -2.862983
H 4.172111 -5.425138 -5.035201
H 5.522505 -3.921682 -6.190103
H 6.878424 -4.605250 -5.240943
H 6.078411 -2.457650 -4.280461
[truncated: 1,616 more rows]
